# Supplementary material for: Improving preparedness for mass casualty incidents in hospitals: insights from a large-scale simulation exercise with geotracking and validated questionnaires
Source: BMC Emerg Med. 2026 Mar 9;26:97. doi: 10.1186/s12873-026-01527-6 (PMC13064031; doi:10.1186/s12873-026-01527-6)
Supplement: Supplementary file 2 — Supplementary Material 2 [file 12873_2026_1527_MOESM2_ESM.xlsx]

## Sheet: TEAM
		Team Emergency Assessment Measure
		Leadership			mean	SD	response rate [%]
			The team leader led the team know what was expected of them through direction and command.	All participants	2.8	1.3	93
				Physicians	2.9	1.1	97.8
				Nursing staff	2.6	1.4	85.4
				Nursing trainees	2.7	1.1	100
			The team leader maintained a global perspective.	All participants	2.8	1.2	92
				Physicians	2.9	0.9	95.7
				Nursing staff	2.6	1.4	85.4
				Nursing trainees	2.8	0.9	100
		Teamwork			mean	SD	response rate [%]
			The team communicated effectively.	All participants	3.2	0.8	92
				Physicians	3.3	0.7	93.5
				Nursing staff	3.3	0.7	87.8
				Nursing trainees	2.3	0.7	100
			The team worked together to complete the tasks in a timely manner.	All participants	3.5	0.7	93
				Physicians	3.5	0.7	95.7
				Nursing staff	3.6	0.6	87.8
				Nursing trainees	3.5	0.5	100
			The team acted with composure and control.	All participants	3.4	0.8	93
				Physicians	3.6	0.7	95.7
				Nursing staff	3.3	0.8	87.8
				Nursing trainees	3	0.6	100
			The team morale was positive.	All participants	3.6	0.7	93
				Physicians	3.5	0.7	95.7
				Nursing staff	3.6	0.6	87.8
				Nursing trainees	3.7	0.5	100
			The team adapted to changing situations.	All participants	3.3	0.8	93
				Physicians	3.4	0.7	95.7
				Nursing staff	3.3	0.9	87.8
				Nursing trainees	3	0	100
			The team monitored and reassessed the situation.	All participants	3.1	1	93
				Physicians	3.2	0.8	95.7
				Nursing staff	3.1	1.1	87.8
				Nursing trainees	2.7	0.7	100
			The team anticipated potential actions.	All participants	3	1	93
				Physicians	3	1	95.7
				Nursing staff	3	1	87.8
				Nursing trainees	3	0	100
		Task mangement			mean	SD	response rate [%]
			The team prioritized tasks.	All participants	3.3	0.8	93
				Physicians	3.2	0.8	95.7
				Nursing staff	3.4	0.6	87.8
				Nursing trainees	2.7	0.9	100
			The team followed approved standards/guidelines.	All participants	3.1	0.8	90
				Physicians	3.2	0.8	95.7
				Nursing staff	3.1	0.7	82.9
				Nursing trainees	2.6	0.8	83.3
		Overall			mean	SD	response rate [%]
			On a scale of 1-10, give your global rating of the teams' performance	All participants	7.6	1.7	93
				Physicians	7.8	1.7	95.7
				Nursing staff	7.5	1.4	87.8
				Nursing trainees	7.7	0.7	100
