# Supplementary material for: Improving preparedness for mass casualty incidents in hospitals: insights from a large-scale simulation exercise with geotracking and validated questionnaires
Source: BMC Emerg Med. 2026 Mar 9;26:97. doi: 10.1186/s12873-026-01527-6 (PMC13064031; doi:10.1186/s12873-026-01527-6)
Supplement: Supplementary file 3 — Supplementary Material 3 [file 12873_2026_1527_MOESM3_ESM.xlsx]

## Sheet: NASA_TLX
		NASA Task Load Index
		Mental Demand			mean	SD	response rate [%]
			All participants		11.9	4.4	99
			Physicians		12.6	3.4	100
			Resident		12.7	3.3	100
			Specialist		12.5	3.6	100
			Nursing staff incl. trainees		11.5	5	97.9
			Nursing staff		11.5	5.1	97.6
			Nursing trainees		11.3	3.8	100
		Mann-Whitney test			Median	P	P summary
			Physicians vs. nursing staff (incl. trainees)		13 vs. 12	0.3979	ns
			Resident vs. specialist		13 vs. 13	0.7938	ns
			Nursing staff vs. trainees		12 vs. 12	0.8182	ns
			Female vs. male		13 vs. 12.5	0.7697	ns
			Young vs. old		12.5 vs. 13	0.5972	ns
			Professional experience (<Median vs. >Median)		13 vs. 12.5	0.9256	ns
		Physical Demand			mean	SD	response rate [%]
			All participants		9.2	4.5	99
			Physicians		8.7	4.1	100
			Resident		9.1	4	100
			Specialist		8.1	4.2	100
			Nursing staff incl. trainees		10.2	4.8	97.6
			Nursing staff		9.9	4.8	97.6
			Nursing trainees		12.5	4.3	100
		Mann-Whitney test			Median	P	P summary
			Physicians vs. nursing staff (incl. trainees)		9.5 vs. 11	0.0867	ns
			Resident vs. specialist		10 vs. 9	0.4333	ns
			Nursing staff vs. trainees		10.5 vs. 13.5	0.1916	ns
			Female vs. male		11 vs. 9	0.0832	ns
			Young vs. old		10.5 vs. 9	0.0299	*
			Professional experience (<Median vs. >Median)		11 vs. 9.5	0.042	*
		Temporal Demand			mean	SD	response rate [%]
			All participants		13	4.1	99
			Physicians		13.6	3.2	100
			Resident		14.1	2.7	100
			Specialist		12.7	3.7	100
			Nursing staff incl. trainees		13	4.5	97.9
			Nursing staff		12.9	4.7	97.6
			Nursing trainees		14.2	2.7	100
		Mann-Whitney test			Median	P	P summary
			Physicians vs. nursing staff (incl. trainees)		14.5 vs. 13.5	0.6861	ns
			Resident vs. specialist		15 vs. 13	0.1402	ns
			Nursing staff vs. trainees		13 vs. 14	0.6478	ns
			Female vs. male		14 vs. 13.5	0.5405	ns
			Young vs. old		15 vs. 13	0.2499	ns
			Professional experience (<Median vs. >Median)		14 vs. 13	0.1968	ns
		Performance			mean	SD	response rate [%]
			All participants		13.9	4.2	99
			Physicians		14.4	4.3	100
			Resident		14.1	4.7	100
			Specialist		14.8	3.6	100
			Nursing staff incl. trainees		13.8	4.1	97.9
			Nursing staff		13.7	4.2	97.6
			Nursing trainees		14.5	2.5	100
		Mann-Whitney test			Median	P	P summary
			Physicians vs. nursing staff (incl. trainees)		15 vs. 15	0.5156	ns
			Resident vs. specialist		15 vs. 15	0.7694	ns
			Nursing staff vs. trainees		15 vs. 14.5	0.903	ns
			Female vs. male		15 vs. 15	0.9399	ns
			Young vs. old		15 vs. 15	0.5849	ns
			Professional experience (<Median vs. >Median)		15 vs. 15	0.6017	ns
		Effort			mean	SD	response rate [%]
			All participants		11.5	3.9	99
			Physicians		12.4	3.3	100
			Resident		13.3	3	100
			Specialist		11.2	3.2	100
			Nursing staff incl. trainees		10.8	3.9	97.9
			Nursing staff		10.7	3.8	97.6
			Nursing trainees		11.2	4.6	100
		Mann-Whitney test			Median	P	P summary
			Physicians vs. nursing staff (incl. trainees)		13 vs. 11	0.0322	*
			Resident vs. specialist		14 vs. 12	0.0134	*
			Nursing staff vs. trainees		11 vs. 11.5	0.7548	ns
			Female vs. male		12 vs. 12	0.9009	ns
			Young vs. old		13.5 vs. 11	0.1462	ns
			Professional experience (<Median vs. >Median)		13 vs. 11	0.034	*
		Frustration			mean	SD	response rate [%]
			All participants		7.2	4.8	99
			Physicians		6.5	4.5	100
			Resident		7.9	4.8	100
			Specialist		4.5	3.3	100
			Nursing staff incl. trainees		7.9	4.9	97.9
			Nursing staff		7.4	4.8	97.6
			Nursing trainees		11.5	4	100
		Mann-Whitney test			Median	P	P summary
			Physicians vs. nursing staff (incl. trainees)		5 vs.7	0.1432	ns
			Resident vs. specialist		7 vs. 4	0.0267	*
			Nursing staff vs. trainees		6 vs. 11.5	0.0511	ns
			Female vs. male		7 vs. 5	0.1416	ns
			Young vs. old		8.5 vs. 4	0.0005	***
			Professional experience (<Median vs. >Median)		8 vs. 4.5	0.0025	**
		ns: not significant
